# Supplementary material for: High-Risk Pedigree Study Identifies LRBA (rs62346982) as a Likely Predisposition Variant for Prostate Cancer
Source: Cancers (Basel). 2023 Mar 31;15(7):2085. doi: 10.3390/cancers15072085 (PMC10092952; doi:10.3390/cancers15072085)
Supplement: Supplementary file 1 [file cancers-15-02085-s001.zip]

Archive with 1 entries (1 files):
- cancers-2257242-supplementary.xlsx
