# Supplementary material for: High-Risk Pedigree Study Identifies LRBA (rs62346982) as a Likely Predisposition Variant for Prostate Cancer
Source: Cancers (Basel). 2023 Mar 31;15(7):2085. doi: 10.3390/cancers15072085 (PMC10092952; doi:10.3390/cancers15072085)
Supplement: Supplementary file 1 [file cancers-15-02085-s001.zip › cancers-2257242-supplementary.xlsx]

## Sheet: LPRCA_Shared_Genes
Illumina_ID	Chr	Start	End	Ref	Alt	Func_refGene	Gene_refGene	Pair	UKBiobank_P-Value	UKBiobank_OR	RGDB	CLINDN	CLNSIG	Ingenuity_Prostate
seq_4_151242409_T-G_LRBA	4	151242409	151242409	T	G	exonic	LRBA	68	3.1596e-05	2.09377	.	Common_variable_immunodeficiency_8,_with_autoimmunity|not_specified|not_provided	Conflicting_interpretations_of_pathogenicity	LRBA
seq_7_142983834_C-T_TMEM139	7	142983834	142983834	C	T	exonic	TMEM139	25	0.000127621	0.408858	.	.	.	.
seq_8_8235510_G-C_PRAG1	8	8235510	8235510	G	C	exonic	PRAG1	34	0.00218074	1.78183	.	.	.	PRAG1
seq_9_4662929_G-T_PLPP6	9	4662929	4662929	G	T	exonic	PLPP6	50	0.0127021	0.21415	2b	.	.	.
seq_1_92540211_T-C_SETSIP	1	92540211	92540211	T	C	exonic	SETSIP	34	0.0180791	0.66902	.	.	.	.
seq_20_52192512_G-C_ZNF217	20	52192512	52192512	G	C	exonic	ZNF217	53	0.0199998	2.36604	.	.	.	.
seq_20_61050522_G-C_GATA5	20	61050522	61050522	G	C	exonic	GATA5	74	0.0234097	0.624028	.	.	.	.
seq_169818879_C-T_UTR3_SCYL3_RGDB	1	169818879	169818879	C	T	UTR	SCYL3	74	0.024762	0.615749	3a	.	.	SCYL3
seq_25278147_C-T_UTR3_PYGB_RGDB	20	25278147	25278147	C	T	UTR	PYGB	34	0.0274304	2.1559	4	.	.	PYGB
seq_4_113303632_A-G_ALPK1	4	113303632	113303632	A	G	exonic	ALPK1	6	0.028389	1.52331	.	.	.	.
seq_1_16069612_G-A_TMEM82	1	16069612	16069612	G	A	exonic	TMEM82	38	0.0308356	0.285564	.	.	.	.
seq_34399555_G-A_UTR3_PARD3_RGDB	10	34399555	34399555	G	A	UTR	PARD3	18	0.0311781	0.610282	2b	.	.	PARD3
seq_9_126144508_G-C_DENND1A	9	126144508	126144508	G	C	exonic	DENND1A	34	0.0312347	Inf	.	.	.	.
seq_54583164_G-A_ncRNA_exonic_LOC100506444_RGDB	4	54583164	54583164	G	A	ncRNA	LOC100506444	55	0.0312824	0.626226	3a	.	.	.
seq_15_63111778_G-A_TLN2	15	63111778	63111778	G	A	exonic	TLN2	19	0.0314762	0.708656	4	.	.	TLN2
seq_5_140866608_G-A_PCDHGC4	5	140866608	140866608	G	A	exonic	PCDHGC4	26	0.0355631	2.00191	.	.	.	.
seq_13_25417907_A-G_RNF17	13	25417907	25417907	A	G	exonic	RNF17	25	0.0395757	1.60814	.	.	.	RNF17
seq_5_31526792_G-A_DROSHA	5	31526792	31526792	G	A	exonic	DROSHA	36	0.0411123	0.670426	.	.	.	DROSHA
seq_65869045_C-A_UTR3_HACD3_RGDB	15	65869045	65869045	C	A	UTR	HACD3	5	0.0466809	0.642026	2b	.	.	.
seq_1_57254757_G-A_FYB2	1	57254757	57254757	G	A	exonic	FYB2	26	0.0486865	1.83509	.	.	.	.
seq_2_110065896_C-T_SH3RF3	2	110065896	110065896	C	T	exonic	SH3RF3	35	0.0522924	0.684735	.	.	.	.
seq_3405348_G-A_UTR3_MEGF6_RGDB	1	3405348	3405348	G	A	UTR	MEGF6	75	0.0538961	1.87667	3a	.	.	MEGF6
seq_62376329_C-T_UTR3_ZBTB46_RGDB	20	62376329	62376329	C	T	UTR	ZBTB46	30	0.0614836	0.676542	4	.	.	.
seq_7_4856904_T-C_RADIL	7	4856904	4856904	T	C	exonic	RADIL	6	0.0634879	0.694704	.	.	.	RADIL
seq_19_50170370_C-T_BCL2L12	19	50170370	50170370	C	T	exonic	BCL2L12	46	0.0638113	0.411483	4	.	.	.
seq_22840982_T-C_UTR3_ETNK1_RGDB	12	22840982	22840982	T	C	UTR	ETNK1	32	0.0707989	1.55009	2b	.	.	.
seq_75044432_G-A_ncRNA_exonic_NSUN5P1_RGDB	7	75044432	75044432	G	A	ncRNA	NSUN5P1	35	0.0719122	0.627261	4	.	.	.
seq_12_123983140_C-T_RILPL1	12	123983140	123983140	C	T	exonic	RILPL1	54	0.0767364	0.33315	.	.	.	.
seq_3_114069761_G-C_ZBTB20	3	114069761	114069761	G	C	exonic	ZBTB20	12	0.0772226	1.39079	3a	not_specified	Benign	ZBTB20
seq_19_7986401_G-A_SNAPC2	19	7986401	7986401	G	A	exonic	SNAPC2	25	0.0782522	2.50154	.	.	.	.
seq_100484801_C-T_UTR5_TRMT10A_RGDB	4	100484801	100484801	C	T	UTR	TRMT10A	30	0.0875061	0.756757	4	.	.	.
seq_18_46736029_G-A_DYM	18	46736029	46736029	G	A	exonic	DYM	3	0.0996457	0.695663	.	.	.	DYM
seq_207994205_G-A_ncRNA_exonic_LOC148696_RGDB	1	207994205	207994205	G	A	ncRNA	LOC148696	46	0.110828	1.59223	4	.	.	.
seq_2_218937209_G-A_RUFY4	2	218937209	218937209	G	A	exonic	RUFY4	69	0.114192	1.47017	.	.	.	RUFY4
seq_119936546_G-A_UTR3_TNFRSF11B_RGDB	8	119936546	119936546	G	A	UTR	TNFRSF11B	18	0.116818	1.42252	4	.	.	TNFRSF11B
seq_14_105174186_C-T_INF2	14	105174186	105174186	C	T	exonic	INF2	53	0.12086	1.3793	.	Focal_segmental_glomerulosclerosis|not_specified|not_provided	Benign/Likely_benign	.
seq_2483319_G-C_ncRNA_exonic_TNFRSF14-AS1_RGDB	1	2483319	2483319	G	C	ncRNA	TNFRSF14-AS1	10	0.121243	1.83449	4	.	.	.
seq_112933888_C-T_UTR3_PALM2-AKAP2_RGDB	9	112933888	112933888	C	T	UTR	PALM2-AKAP2	50	0.123343	0.693206	4	.	.	.
seq_16_14339497_T-C_MRTFB	16	14339497	14339497	T	C	exonic	MRTFB	26	0.124331	0.729354	.	.	.	.
seq_20_870881_C-T_ANGPT4	20	870881	870881	C	T	exonic	ANGPT4	55	0.126025	0.624521	.	.	.	.
seq_12_6103650_G-A_VWF	12	6103650	6103650	G	A	exonic	VWF	68	0.136443	0.728058	.	von_Willebrand_disorder|not_specified|not_provided	Benign/Likely_benign	VWF
seq_1_183938447_G-A_COLGALT2	1	183938447	183938447	G	A	exonic	COLGALT2	55	0.143352	0.416463	.	.	.	.
seq_1_236849999_A-G_ACTN2	1	236849999	236849999	A	G	exonic	ACTN2	54	0.145917	3.00126	.	Primary_dilated_cardiomyopathy|Primary_familial_hypertrophic_cardiomyopathy|Dilated_cardiomyopathy_1AA|not_specified|Cardiovascular_phenotype	Conflicting_interpretations_of_pathogenicity	.
seq_62204008_C-G_UTR5_HELZ2_RGDB	20	62204008	62204008	C	G	UTR	HELZ2	1	0.146676	1.30153	2b	.	.	.
seq_5_140866832_G-C_PCDHGC4	5	140866832	140866832	G	C	exonic	PCDHGC4	2	0.147574	0.682356	.	.	.	.
seq_32605737_G-C_ncRNA_exonic_FRY-AS1_RGDB	13	32605737	32605737	G	C	ncRNA	FRY-AS1	2	0.153434	1.44949	4	.	.	.
seq_37064016_A-G_ncRNA_exonic_ZNF529-AS1_RGDB	19	37064016	37064016	A	G	ncRNA	ZNF529-AS1	3	0.153434	0.689899	3a	.	.	.
seq_28617806_G-C_ncRNA_exonic_LINC00693_RGDB	3	28617806	28617806	G	C	ncRNA	LINC00693	72	0.154596	0.666154	4	.	.	.
seq_6_70851789_A-G_COL19A1	6	70851789	70851789	A	G	exonic	COL19A1	1	0.155087	1.40127	.	.	.	COL19A1
seq_9_106860779_A-C_SMC2	9	106860779	106860779	A	C	exonic	SMC2	32	0.157773	0.766275	.	.	.	.
seq_53789024_T-C_ncRNA_exonic_LINC01539_RGDB	18	53789024	53789024	T	C	ncRNA	LINC01539	53	0.158393	0.736126	4	.	.	.
seq_11_71725797_G-A_NUMA1	11	71725797	71725797	G	A	exonic	NUMA1	25	0.170827	0.749271	.	.	.	NUMA1
seq_38986107_G-A_UTR3_KCNJ6_RGDB	21	38986107	38986107	G	A	UTR	KCNJ6	52	0.173861	0.62923	3a	.	.	KCNJ6
seq_1_34667736_A-T_C1orf94	1	34667736	34667736	A	T	exonic	C1orf94	25	0.174819	1.44556	.	.	.	.
seq_10_26377331_C-T_MYO3A	10	26377331	26377331	C	T	exonic	MYO3A	32	0.174819	0.691774	.	not_specified|Nonsyndromic_Hearing_Loss,_Recessive	Conflicting_interpretations_of_pathogenicity	MYO3A
seq_1_24989688_A-G_SRRM1	1	24989688	24989688	A	G	exonic	SRRM1	38	0.175218	1.69327	.	.	.	.
seq_4_164246489_T-G_NPY1R	4	164246489	164246489	T	G	exonic	NPY1R	10-2	0.17685	1.29765	.	.	.	.
seq_1_26610881_C-G_UBXN11	1	26610881	26610881	C	G	exonic	UBXN11	28	0.179465	2.50105	.	.	.	.
seq_11_71712680_A-T_IL18BP	11	71712680	71712680	A	T	exonic	IL18BP	32	0.179623	3.50069	4	.	.	.
seq_11_58034457_C-T_OR10W1	11	58034457	58034457	C	T	exonic	OR10W1	39	0.180322	0.773842	.	.	.	.
seq_9_134357164_C-T_PRRC2B	9	134357164	134357164	C	T	exonic	PRRC2B	34	0.181323	0.69946	.	.	.	PRRC2B
seq_16_23079408_T-C_USP31	16	23079408	23079408	T	C	exonic	USP31	63	0.183594	1.55655	.	.	.	.
seq_16_10788700_T-C_TEKT5	16	10788700	10788700	T	C	exonic	TEKT5	25	0.18444	0.675995	.	.	.	.
seq_1572617_G-A_ncRNA_exonic_LOC100128653_RGDB	7	1572617	1572617	G	A	ncRNA	LOC100128653	55	0.184732	0.555278	2b	.	.	.
seq_1_247737493_A-C_GCSAML	1	247737493	247737493	A	C	exonic	GCSAML	2	0.185703	1.26294	.	.	.	.
seq_16_72992292_C-T_ZFHX3	16	72992292	72992292	C	T	exonic	ZFHX3	72	0.190537	0.782968	.	.	.	ZFHX3
seq_124238547_C-T_UTR3_SPATA5_RGDB	4	124238547	124238547	C	T	UTR	SPATA5	18	0.199303	0.624644	4	.	.	.
seq_12_99119209_T-C_APAF1	12	99119209	99119209	T	C	exonic	APAF1	53	0.199303	0.624644	.	.	.	.
seq_19_55494852_C-T_NLRP2	19	55494852	55494852	C	T	exonic	NLRP2	24	0.200267	1.72814	.	.	.	.
seq_1_11845272_C-T_C1orf167	1	11845272	11845272	C	T	exonic	C1orf167	55	0.206898	1.42408	.	.	.	C1orf167
seq_210111574_C-G_UTR5_SYT14_RGDB	1	210111574	210111574	C	G	UTR	SYT14	2	0.206898	0.702207	2b	.	.	.
seq_36481794_G-A_UTR3_GPR179_RGDB	17	36481794	36481794	G	A	UTR	GPR179	28	0.207496	0.749369	3a	.	.	.
seq_110009189_G-A_UTR5_SYPL2_RGDB	1	110009189	110009189	G	A	UTR	SYPL2	26	0.210716	1.56339	2b	.	.	.
seq_13801903_C-T_UTR3_NDUFAF5_RGDB	20	13801903	13801903	C	T	UTR	NDUFAF5	54	0.210716	0.639635	3a	.	.	.
seq_45404941_G-A_UTR3_AGPAT3_RGDB	21	45404941	45404941	G	A	UTR	AGPAT3	46	0.21405	1.4084	2b	.	.	.
seq_2859008_G-C_UTR3_ZNF555_RGDB	19	2859008	2859008	G	C	UTR	ZNF555	2	0.214294	1.22803	4	.	.	.
seq_1_182787816_G-A_NPL	1	182787816	182787816	G	A	exonic	NPL	5	0.218704	5.0009	.	not_specified	Uncertain_significance	.
seq_9_86503503_T-C_KIF27	9	86503503	86503503	T	C	exonic	KIF27	6	0.218704	5.0009	.	.	.	KIF27
seq_9_138379439_G-A_PPP1R26	9	138379439	138379439	G	A	exonic	PPP1R26	33	0.21992	0.687061	.	.	.	PPP1R26
seq_12_123351687_G-T_VPS37B	12	123351687	123351687	G	T	exonic	VPS37B	54	0.226478	0.374868	.	.	.	.
seq_46679546_A-G_ncRNA_exonic_HOXB-AS3_RGDB	17	46679546	46679546	A	G	ncRNA	HOXB-AS3	25	0.229331	0.562256	4	.	.	.
seq_3529060_G-A_ncRNA_exonic_LINC02669_RGDB	10	3529060	3529060	G	A	ncRNA	LINC02669	74	0.231527	0.771279	4	.	.	.
seq_114373508_C-A_UTR3_CAMK2D_RGDB	4	114373508	114373508	C	A	UTR	CAMK2D	30	0.236601	0.70543	4	.	.	.
seq_6_34985558_C-G_ANKS1A	6	34985558	34985558	C	G	exonic	ANKS1A	2	0.238148	1.26041	.	.	.	.
seq_1_236228234_C-T_NID1	1	236228234	236228234	C	T	exonic	NID1	10	0.249975	Inf	.	.	.	.
seq_134399128_T-G_UTR3_POMT1_RGDB	9	134399128	134399128	T	G	UTR	POMT1	34	0.252371	0.721759	4	.	.	.
seq_11_55339848_A-G_OR4C16	11	55339848	55339848	A	G	exonic	OR4C16	72	0.25374	1.26637	.	.	.	.
seq_137540178_G-A_UTR5_IFNGR1_RGDB	6	137540178	137540178	G	A	UTR	IFNGR1	2	0.260718	1.28671	3a	.	.	IFNGR1
seq_9_140509243_A-G_ARRDC1	9	140509243	140509243	A	G	exonic	ARRDC1	2	0.264703	1.63708	.	.	.	.
seq_12_9751202_C-T_KLRB1	12	9751202	9751202	C	T	exonic	KLRB1	12	0.265776	1.31522	.	.	.	.
seq_17_7259205_G-C_TMEM95	17	7259205	7259205	G	C	exonic	TMEM95	76	0.266743	0.444283	.	.	.	.
seq_5_140358559_G-A_PCDHA1	5	140358559	140358559	G	A	exonic	PCDHA1;PCDHA10;PCDHA11;PCDHA12;PCDHA13;PCDHA2;PCDHA3;PCDHA4;PCDHA5;PCDHA6;PCDHA7;PCDHA8;PCDHA9;PCDHAC1;PCDHAC2	26	0.267873	1.50076	.	.	.	PCDHA1
seq_19_16925974_C-T_NWD1	19	16925974	16925974	C	T	exonic	NWD1	8	0.271262	0.70927	.	.	.	NWD1
seq_22_50873450_G-T_PPP6R2	22	50873450	50873450	G	T	exonic	PPP6R2	46	0.271262	1.4099	.	.	.	PPP6R2
seq_16_570233_G-A_RAB11FIP3	16	570233	570233	G	A	exonic	RAB11FIP3	5	0.277329	0.770285	.	.	.	.
seq_2_55252795_G-T_RTN4	2	55252795	55252795	G	T	exonic	RTN4	75	0.277478	1.21649	.	.	.	.
seq_4249365_C-T_UTR5_TMEM128_RGDB	4	4249365	4249365	C	T	UTR	TMEM128	2	0.286104	1.75065	2b	.	.	TMEM128
seq_15_45398750_C-T_DUOX2	15	45398750	45398750	C	T	exonic	DUOX2	31	0.288943	0.799377	.	not_specified	Conflicting_interpretations_of_pathogenicity	DUOX2
seq_6_54002966_C-G_MLIP	6	54002966	54002966	C	G	exonic	MLIP	76	0.288998	3.00087	.	.	.	MLIP
seq_168105425_G-A_UTR5_GPR161_RGDB	1	168105425	168105425	G	A	UTR	GPR161	24	0.290866	1.44518	3a	.	.	.
seq_1_201282592_G-A_PKP1	1	201282592	201282592	G	A	exonic	PKP1	47	0.290866	1.44518	.	Ectodermal_dysplasia_skin_fragility_syndrome	Uncertain_significance	PKP1
seq_138900194_G-A_UTR3_NACC2_RGDB	9	138900194	138900194	G	A	UTR	NACC2	2	0.294826	0.761414	4	.	.	.
seq_15_48779352_C-T_FBN1	15	48779352	48779352	C	T	exonic	FBN1	50	0.295944	1.53914	.	Ectopia_lentis|Marfan_syndrome|Acromicric_dysplasia|Weill-Marchesani_syndrome|Marfanoid_habitus|MASS_syndrome|Stiff_skin_syndrome|Geleophysic_dysplasia|Thoracic_aortic_aneurysm_and_aortic_dissection|not_specified|Cardiovascular_phenotype|not_provided	Conflicting_interpretations_of_pathogenicity	FBN1
seq_17_61843418_C-T_CCDC47	17	61843418	61843418	C	T	exonic	CCDC47	12	0.310226	0.666373	.	.	.	.
seq_11_123813720_C-T_OR6T1	11	123813720	123813720	C	T	exonic	OR6T1	51	0.310293	0.814749	.	.	.	.
seq_11_67395679_G-A_NUDT8	11	67395679	67395679	G	A	exonic	NUDT8	39	0.313002	1.3341	.	.	.	.
seq_4_79832279_G-A_BMP2K	4	79832279	79832279	G	A	exonic	BMP2K	50	0.314349	0.817543	.	.	.	BMP2K
seq_4_1645943_C-T_FAM53A	4	1645943	1645943	C	T	exonic	FAM53A	46	0.323714	1.46731	.	.	.	.
seq_20_47886696_C-G_ZNFX1	20	47886696	47886696	C	G	exonic	ZNFX1	47	0.323714	1.46731	.	.	.	ZNFX1
seq_4763378_G-A_UTR3_RASSF2_RGDB	20	4763378	4763378	G	A	UTR	RASSF2	72	0.325467	0.786725	3a	.	.	RASSF2
seq_4_76813080_C-T_PPEF2	4	76813080	76813080	C	T	exonic	PPEF2	54	0.329919	0.827924	.	.	.	PPEF2
seq_14_104641752_G-A_KIF26A	14	104641752	104641752	G	A	exonic	KIF26A	53	0.33217	1.83389	.	.	.	.
seq_14_102729910_C-T_MOK	14	102729910	102729910	C	T	exonic	MOK	30	0.333655	1.20433	.	.	.	.
seq_4_106604164_C-A_INTS12	4	106604164	106604164	C	A	exonic	INTS12	19	0.3367	0.795404	.	.	.	.
seq_226013129_G-A_UTR5_EPHX1_RGDB	1	226013129	226013129	G	A	UTR	EPHX1	54	0.33732	1.22537	2b	.	.	.
seq_123323124_A-G_UTR3_WASL_RGDB	7	123323124	123323124	A	G	UTR	WASL	72	0.3417	0.819086	4	.	.	.
seq_12_40422173_G-T_SLC2A13	12	40422173	40422173	G	T	exonic	SLC2A13	32	0.343669	0.428445	.	.	.	.
seq_12_1906632_G-A_CACNA2D4	12	1906632	1906632	G	A	exonic	CACNA2D4	12	0.344515	1.19448	.	Cone_dystrophy_3|not_specified	Benign/Likely_benign	CACNA2D4
seq_5_179193668_G-A_MAML1	5	179193668	179193668	G	A	exonic	MAML1	8	0.344706	1.54603	.	.	.	MAML1
seq_2_26671654_C-G_DRC1	2	26671654	26671654	C	G	exonic	DRC1	46	0.349238	0.749616	.	Ciliary_dyskinesia	Benign	DRC1
seq_20_50769016_G-C_ZFP64	20	50769016	50769016	G	C	exonic	ZFP64	75	0.355106	0.785258	4	.	.	ZFP64
seq_74487825_A-G_UTR3_STRA6_RGDB	15	74487825	74487825	A	G	UTR	STRA6	10	0.359132	0.583156	4	.	.	STRA6
seq_5931423_C-T_UTR5_ANKRD16_RGDB	10	5931423	5931423	C	T	UTR	ANKRD16	2	0.360038	0.71968	2b	.	.	.
seq_1_185113152_G-A_TRMT1L	1	185113152	185113152	G	A	exonic	TRMT1L	24	0.366328	1.19729	.	.	.	.
seq_1_145542255_A-G_ITGA10	1	145542255	145542255	A	G	exonic	ITGA10	3	0.367415	1.22302	.	.	.	ITGA10
seq_1_92441876_G-A_BRDT	1	92441876	92441876	G	A	exonic	BRDT	34	0.370944	0.730444	.	.	.	BRDT
seq_202117283_C-T_UTR3_PTPN7_RGDB	1	202117283	202117283	C	T	UTR	PTPN7	46	0.373665	1.29696	4	.	.	PTPN7
seq_3_134880927_G-T_EPHB1	3	134880927	134880927	G	T	exonic	EPHB1	1	0.374959	4.00035	.	.	.	EPHB1
seq_12_113565892_C-A_RASAL1	12	113565892	113565892	C	A	exonic	RASAL1	56	0.374959	0.249978	.	.	.	.
seq_19_54080061_T-C_ZNF331	19	54080061	54080061	T	C	exonic	ZNF331	2	0.374959	4.00035	.	.	.	.
seq_56935827_C-T_UTR3_RAX_RGDB	18	56935827	56935827	C	T	UTR	RAX	74	0.376769	1.21355	4	.	.	.
seq_49572403_G-A_UTR3_DAG1_RGDB	3	49572403	49572403	G	A	UTR	DAG1	13	0.378679	1.12611	2b	.	.	.
seq_12237918_A-T_UTR5_NUDT5_RGDB	10	12237918	12237918	A	T	UTR	NUDT5	13	0.381325	1.3506	4	.	.	.
seq_19_17471634_G-A_PLVAP	19	17471634	17471634	G	A	exonic	PLVAP	3	0.38573	1.20486	.	.	.	.
seq_9_139906990_C-T_ABCA2	9	139906990	139906990	C	T	exonic	ABCA2	46	0.388538	1.27652	.	.	.	.
seq_1_231665034_A-G_TSNAX	1	231665034	231665034	A	G	exonic	TSNAX	6	0.391221	0.749665	.	.	.	.
seq_74480800_C-T_ncRNA_exonic_MIR4676_RGDB	10	74480800	74480800	C	T	ncRNA	MIR4676	5	0.391221	1.33393	4	.	.	.
seq_204986644_A-G_UTR3_NFASC_RGDB	1	204986644	204986644	A	G	UTR	NFASC	10	0.391263	1.42911	4	.	.	NFASC
seq_3052085_C-T_ncRNA_exonic_CARS-AS1_RGDB	11	3052085	3052085	C	T	ncRNA	CARS-AS1	6	0.395597	0.789067	4	.	.	.
seq_207975436_G-A_ncRNA_exonic_MIR29B2CHG_RGDB	1	207975436	207975436	G	A	ncRNA	MIR29B2CHG	24	0.395879	0.815851	3a	.	.	.
seq_10_75519959_G-A_SEC24C	10	75519959	75519959	G	A	exonic	SEC24C	5	0.404753	1.40053	.	.	.	.
seq_29653093_C-A_ncRNA_exonic_FRG1BP_RGDB	20	29653093	29653093	C	A	ncRNA	FRG1BP	1	0.406873	0.917841	2b	.	.	.
seq_20_10579398_C-T_SLX4IP	20	10579398	10579398	C	T	exonic	SLX4IP	32	0.408449	0.860142	.	.	.	SLX4IP
seq_22_42306100_G-C_SHISA8	22	42306100	42306100	G	C	exonic	SHISA8	18	0.409694	0.766324	.	.	.	.
seq_81189611_C-A_UTR5_FGF5_RGDB	4	81189611	81189611	C	A	UTR	FGF5	38	0.41118	0.826441	4	.	.	.
seq_18872625_C-A_UTR3_FAM83G_RGDB	17	18872625	18872625	C	A	UTR	FAM83G	21	0.416032	0.829704	2b	.	.	FAM83G
seq_1_70644596_G-A_LRRC40	1	70644596	70644596	G	A	exonic	LRRC40	49	0.418333	0.773847	.	.	.	.
seq_2_69093439_G-C_BMP10	2	69093439	69093439	G	C	exonic	BMP10	28	0.421611	1.23593	.	.	.	.
seq_20_43836240_G-A_SEMG1	20	43836240	43836240	G	A	exonic	SEMG1	47	0.421611	0.809106	.	.	.	.
seq_2_33505176_G-T_LTBP1	2	33505176	33505176	G	T	exonic	LTBP1	5	0.423842	0.555424	.	.	.	.
seq_18_334901_C-T_COLEC12	18	334901	334901	C	T	exonic	COLEC12	47	0.424165	1.50046	.	.	.	.
seq_12_7242740_C-G_C1R	12	7242740	7242740	C	G	exonic	C1R	3	0.427615	1.22921	.	.	.	C1R
seq_41596779_T-G_ncRNA_exonic_OIP5-AS1_RGDB	15	41596779	41596779	T	G	ncRNA	OIP5-AS1	46	0.427615	1.22921	3a	.	.	.
seq_36161546_A-G_UTR3_RUNX1_RGDB	21	36161546	36161546	A	G	UTR	RUNX1	42	0.427615	0.813533	4	.	.	.
seq_4_103527745_G-T_NFKB1	4	103527745	103527745	G	T	exonic	NFKB1	76	0.429286	1.35346	.	.	.	NFKB1
seq_14_100615691_G-T_DEGS2	14	100615691	100615691	G	T	exonic	DEGS2	56	0.429286	0.73885	.	.	.	.
seq_13_103399761_G-T_CCDC168	13	103399761	103399761	G	T	exonic	CCDC168	34	0.438635	1.18437	.	.	.	CCDC168
seq_152161872_G-T_ncRNA_exonic_LINC01003_RGDB	7	152161872	152161872	G	T	ncRNA	LINC01003	74	0.439089	1.21685	2b	.	.	.
seq_2_26533898_C-T_ADGRF3	2	26533898	26533898	C	T	exonic	ADGRF3	54	0.451053	0.75971	.	.	.	.
seq_9_98240378_C-T_PTCH1	9	98240378	98240378	C	T	exonic	PTCH1	6	0.453071	2.50056	.	Gorlin_syndrome|Hereditary_cancer-predisposing_syndrome|Hirschsprung_disease_1|not_specified|Anophthalmia_-_microphthalmia	Conflicting_interpretations_of_pathogenicity	PTCH1
seq_7_4841349_C-A_RADIL	7	4841349	4841349	C	A	exonic	RADIL	53	0.458043	1.41711	.	.	.	RADIL
seq_16_3634861_G-A_SLX4	16	3634861	3634861	G	A	exonic	SLX4	72	0.458043	0.705662	.	Fanconi_anemia|not_specified|not_provided	Benign/Likely_benign	.
seq_7_76024633_T-C_SSC4D	7	76024633	76024633	T	C	exonic	SSC4D	72	0.460129	0.836301	.	.	.	.
seq_2_160994293_C-T_ITGB6	2	160994293	160994293	C	T	exonic	ITGB6	31	0.470528	0.77748	.	.	.	ITGB6
seq_15_43821880_C-T_MAP1A	15	43821880	43821880	C	T	exonic	MAP1A	31	0.480551	0.63621	.	.	.	MAP1A
seq_16_780575_C-T_CIAO3	16	780575	780575	C	T	exonic	CIAO3	10-2	0.480551	1.57181	.	.	.	.
seq_9_101552716_C-T_ANKS6	9	101552716	101552716	C	T	exonic	ANKS6	32	0.486613	0.736611	.	Nephronophthisis_16	Uncertain_significance	.
seq_256784_T-C_UTR3_SDHA_RGDB	5	256784	256784	T	C	UTR	SDHA	5	0.487071	1.14583	3a	.	.	.
seq_62716497_C-T_UTR5_OPRL1_RGDB	20	62716497	62716497	C	T	UTR	OPRL1	1	0.487705	0.854102	4	.	.	.
seq_5_35646784_A-G_SPEF2	5	35646784	35646784	A	G	exonic	SPEF2	6	0.491905	1.16727	.	.	.	SPEF2
seq_15_75901899_C-G_SNUPN	15	75901899	75901899	C	G	exonic	SNUPN	42	0.491905	0.856698	.	.	.	.
seq_182521796_G-A_UTR5_CERKL_RGDB	2	182521796	182521796	G	A	UTR	CERKL	2	0.493835	1.20054	4	.	.	.
seq_3_169846767_T-C_PHC3	3	169846767	169846767	T	C	exonic	PHC3	2	0.499984	0	.	.	.	.
seq_7_108155128_T-C_PNPLA8	7	108155128	108155128	T	C	exonic	PNPLA8	72	0.499984	0	.	.	.	PNPLA8
seq_8_70981780_G-C_PRDM14	8	70981780	70981780	G	C	exonic	PRDM14	5	0.499984	Inf	.	.	.	.
seq_10_35897304_C-T_GJD4	10	35897304	35897304	C	T	exonic	GJD4	32	0.505583	0.882598	.	.	.	.
seq_15_102358451_G-A_OR4F15	15	102358451	102358451	G	A	exonic	OR4F15	34	0.507748	0.499915	.	.	.	.
seq_21_31692339_G-T_KRTAP26-1	21	31692339	31692339	G	T	exonic	KRTAP26-1	42	0.509832	0.844062	.	.	.	KRTAP26-1
seq_47436979_G-A_UTR3_SLC39A13_RGDB	11	47436979	47436979	G	A	UTR	SLC39A13	18	0.511439	1.23124	4	.	.	.
seq_6256772_C-T_ncRNA_exonic_L3MBTL4-AS1_RGDB	18	6256772	6256772	C	T	ncRNA	L3MBTL4-AS1	31	0.511439	1.23124	3a	.	.	.
seq_22_50985195_C-T_KLHDC7B	22	50985195	50985195	C	T	exonic	KLHDC7B	10	0.511464	0.8684	.	.	.	.
seq_11_92715081_G-A_MTNR1B	11	92715081	92715081	G	A	exonic	MTNR1B	18	0.515112	0.870514	.	.	.	.
seq_12_122763670_C-A_CLIP1	12	122763670	122763670	C	A	exonic	CLIP1	2	0.51868	0.872561	.	.	.	CLIP1
seq_17256711_T-C_ncRNA_exonic_VIM-AS1_RGDB	10	17256711	17256711	T	C	ncRNA	VIM-AS1	54	0.524408	0.853779	4	.	.	.
seq_1195171_G-A_ncRNA_exonic_LOC100130872_RGDB	4	1195171	1195171	G	A	ncRNA	LOC100130872	54	0.531877	1.20736	2b	.	.	.
seq_31817823_A-G_UTR3_ZEB1_RGDB	10	31817823	31817823	A	G	UTR	ZEB1	50	0.532204	1.13619	4	.	.	ZEB1
seq_17_42828484_T-A_DBF4B	17	42828484	42828484	T	A	exonic	DBF4B	48	0.533434	1.16332	.	.	.	.
seq_4_115997346_T-C_NDST4	4	115997346	115997346	T	C	exonic	NDST4	32	0.541631	1.12962	.	.	.	NDST4
seq_1_45797228_C-T_MUTYH	1	45797228	45797228	C	T	exonic	MUTYH	29	0.541966	1.15608	.	Small_intestine_carcinoid|Neoplasm_of_stomach|Endometrial_carcinoma|Pilomatrixoma|Hereditary_cancer-predisposing_syndrome|Carcinoma_of_colon|MYH-associated_polyposis|MUTYH-associated_polyposis|Colorectal_adenomatous_polyposis,_autosomal_recessive,_with_pilomatricomas|not_specified|not_provided	Pathogenic/Likely_pathogenic	MUTYH
seq_12_50232608_C-T_BCDIN3D	12	50232608	50232608	C	T	exonic	BCDIN3D	18	0.542098	0.791415	.	.	.	.
seq_20_37198582_C-T_RALGAPB	20	37198582	37198582	C	T	exonic	RALGAPB	52	0.547608	1.12559	.	.	.	.
seq_6_51944754_C-T_PKHD1	6	51944754	51944754	C	T	exonic	PKHD1	76	0.548754	1.7503	.	Autosomal_recessive_polycystic_kidney_disease|not_provided	Uncertain_significance	PKHD1
seq_17_48596437_G-A_MYCBPAP	17	48596437	48596437	G	A	exonic	MYCBPAP	32	0.548754	0.57133	.	.	.	.
seq_14842219_G-A_UTR3_ZNF333_RGDB	19	14842219	14842219	G	A	UTR	ZNF333	34	0.550047	1.14946	2b	.	.	ZNF333
seq_11_51516191_G-A_OR4C46	11	51516191	51516191	G	A	exonic	OR4C46	68	0.55393	1.14635	.	.	.	.
seq_70878232_G-A_ncRNA_exonic_LINC02204_RGDB	15	70878232	70878232	G	A	ncRNA	LINC02204	10	0.55553	0.845826	4	.	.	.
seq_2_207175476_G-T_ZDBF2	2	207175476	207175476	G	T	exonic	ZDBF2	72	0.55615	1.11999	.	.	.	ZDBF2
seq_12_57587039_G-A_LRP1	12	57587039	57587039	G	A	exonic	LRP1	32	0.557027	0.733151	.	.	.	LRP1
seq_53030120_G-T_UTR5_CKAP2_RGDB	13	53030120	53030120	G	T	UTR	CKAP2	28	0.565003	1.13777	4	.	.	CKAP2
seq_91580847_T-C_UTR5_DGLUCY_RGDB	14	91580847	91580847	T	C	UTR	DGLUCY	55	0.56786	1.22766	4	.	.	.
seq_3_62503834_T-C_CADPS	3	62503834	62503834	T	C	exonic	CADPS	39	0.568515	1.13513	.	.	.	CADPS
seq_3_172835469_T-C_SPATA16	3	172835469	172835469	T	C	exonic	SPATA16	35	0.569369	1.11169	.	.	.	.
seq_15_30010841_C-A_TJP1	15	30010841	30010841	C	A	exonic	TJP1	12	0.580972	0.62489	.	.	.	.
seq_19120878_C-T_UTR3_ESS2_RGDB	22	19120878	19120878	C	T	UTR	ESS2	34	0.580972	1.60028	2b	.	.	ESS2
seq_9251108_G-T_UTR5_ZNF317_RGDB	19	9251108	9251108	G	T	UTR	ZNF317	25	0.582803	0.827321	4	.	.	.
seq_27530062_G-A_UTR3_TRIM54_RGDB	2	27530062	27530062	G	A	UTR	TRIM54	3	0.584478	1.30802	2b	.	.	TRIM54
seq_17_36872024_G-A_MLLT6	17	36872024	36872024	G	A	exonic	MLLT6	28	0.593845	1.11718	.	.	.	.
seq_17_36872922_G-T_MLLT6	17	36872922	36872922	G	T	exonic	MLLT6	28	0.593845	1.11718	.	.	.	.
seq_234742618_G-A_UTR3_IRF2BP2_RGDB	1	234742618	234742618	G	A	UTR	IRF2BP2	54	0.596421	0.777582	4	.	.	.
seq_13_111870054_T-G_ARHGEF7	13	111870054	111870054	T	G	exonic	ARHGEF7	12	0.596421	1.28604	.	.	.	.
seq_1_180044304_A-G_CEP350	1	180044304	180044304	A	G	exonic	CEP350	68	0.601863	0.87721	.	.	.	.
seq_135092241_C-A_UTR3_TUBGCP2_RGDB	10	135092241	135092241	C	A	UTR	TUBGCP2	54	0.602807	1.06923	2b	.	.	.
seq_1_159504971_G-A_OR10J5	1	159504971	159504971	G	A	exonic	OR10J5	26	0.607149	0.666548	.	.	.	.
seq_236687576_G-A_ncRNA_exonic_LGALS8-AS1_RGDB	1	236687576	236687576	G	A	ncRNA	LGALS8-AS1	25	0.607149	1.50027	4	.	.	.
seq_21_30698748_C-G_BACH1	21	30698748	30698748	C	G	exonic	BACH1	39	0.607149	1.50027	.	.	.	BACH1
seq_11_108382793_C-A_EXPH5	11	108382793	108382793	C	A	exonic	EXPH5	32	0.613163	0.884271	.	.	.	EXPH5
seq_22899944_G-A_UTR5_PRAME_RGDB	22	22899944	22899944	G	A	UTR	PRAME	39	0.613163	0.884271	4	.	.	PRAME
seq_22077363_G-A_UTR3_PHYHIP_RGDB	8	22077363	22077363	G	A	UTR	PHYHIP	54	0.614288	1.17279	3a	.	.	PHYHIP
seq_16_75276547_T-C_BCAR1	16	75276547	75276547	T	C	exonic	BCAR1	39	0.61672	1.1281	.	.	.	.
seq_71710239_T-C_UTR5_IL18BP_RGDB	11	71710239	71710239	T	C	UTR	IL18BP	32	0.61751	1.25032	4	.	.	.
seq_71713114_C-T_UTR3_IL18BP_RGDB	11	71713114	71713114	C	T	UTR	IL18BP	32	0.61751	1.25032	4	.	.	.
seq_11_71725144_T-G_NUMA1	11	71725144	71725144	T	G	exonic	NUMA1	32	0.61751	1.25032	.	.	.	NUMA1
seq_11_71726122_T-A_NUMA1	11	71726122	71726122	T	A	exonic	NUMA1	32	0.61751	1.25032	.	.	.	NUMA1
seq_9_2811536_G-C_PUM3	9	2811536	2811536	G	C	exonic	PUM3	26	0.624975	3.00048	.	.	.	PUM3
seq_22_19885591_G-A_TXNRD2	22	19885591	19885591	G	A	exonic	TXNRD2	39	0.624975	3.00048	.	Primary_dilated_cardiomyopathy|not_specified	Uncertain_significance	.
seq_5_170238985_T-C_GABRP	5	170238985	170238985	T	C	exonic	GABRP	3	0.626831	0.892509	.	.	.	.
seq_1_156212360_T-C_BGLAP	1	156212360	156212360	T	C	exonic	BGLAP;PMF1-BGLAP	25	0.626886	0.809319	.	.	.	BGLAP
seq_15_40659871_G-A_DISP2	15	40659871	40659871	G	A	exonic	DISP2	31	0.626886	0.809319	.	.	.	DISP2
seq_20_7886834_A-G_HAO1	20	7886834	7886834	A	G	exonic	HAO1	10-2	0.626886	1.23561	.	.	.	HAO1
seq_17_650114_G-A_GEMIN4	17	650114	650114	G	A	exonic	GEMIN4	53	0.628962	1.42883	.	.	.	.
seq_1_20302201_C-T_PLA2G2A	1	20302201	20302201	C	T	exonic	PLA2G2A	28	0.630026	0.894388	.	.	.	PLA2G2A
seq_19_16884122_G-A_NWD1	19	16884122	16884122	G	A	exonic	NWD1	8	0.630026	0.894388	.	.	.	NWD1
seq_1007094_A-G_UTR3_COX19_RGDB	7	1007094	1007094	A	G	UTR	COX19	53	0.636179	0.897954	3a	.	.	.
seq_50721966_C-T_UTR5_ZFP64_RGDB	20	50721966	50721966	C	T	UTR	ZFP64	31	0.639571	0.871513	4	.	.	ZFP64
seq_57090518_A-G_ncRNA_exonic_APCDD1L-DT_RGDB	20	57090518	57090518	A	G	ncRNA	APCDD1L-DT	74	0.644856	0.902877	2b	.	.	.
seq_1_112322852_T-C_KCND3	1	112322852	112322852	T	C	exonic	KCND3	5	0.647502	0.72714	.	Spinocerebellar_ataxia_19|not_specified	Conflicting_interpretations_of_pathogenicity	KCND3
seq_7_6731045_T-C_ZNF12	7	6731045	6731045	T	C	exonic	ZNF12	63	0.647502	1.37525	.	.	.	ZNF12
seq_66797646_G-A_UTR5_ZWILCH_RGDB	15	66797646	66797646	G	A	UTR	ZWILCH	32	0.648376	1.13926	2a	.	.	ZWILCH
seq_20_62597996_T-C_ZNF512B	20	62597996	62597996	T	C	exonic	ZNF512B	38	0.648376	0.877765	.	.	.	ZNF512B
seq_1_21799346_C-G_NBPF3	1	21799346	21799346	C	G	exonic	NBPF3	42	0.651352	0.833121	.	.	.	.
seq_16_15797967_T-A_MYH11	16	15797967	15797967	T	A	exonic	MYH11	72	0.658496	0.839785	.	Connective_tissue_disorder|Aortic_aneurysm,_familial_thoracic_4|Aortic_aneurysm,_familial_thoracic_6|Thoracic_aortic_aneurysm_and_aortic_dissection|not_specified|Cardiovascular_phenotype	Conflicting_interpretations_of_pathogenicity	MYH11
seq_1_225586807_G-A_DNAH14	1	225586807	225586807	G	A	exonic	DNAH14	49	0.660449	1.12857	.	.	.	.
seq_11_55761734_T-A_OR5F1	11	55761734	55761734	T	A	exonic	OR5F1	39	0.664205	1.12536	.	.	.	OR5F1
seq_118472080_G-A_UTR5_GDAP2_RGDB	1	118472080	118472080	G	A	UTR	GDAP2	5	0.665217	0.845937	3a	.	.	.
seq_1_216219841_G-T_USH2A	1	216219841	216219841	G	T	exonic	USH2A	38	0.665217	0.845937	.	not_specified	Benign	USH2A
seq_109335951_G-C_UTR5_RANBP2_RGDB	2	109335951	109335951	G	C	UTR	RANBP2	2	0.671556	1.17421	4	.	.	RANBP2
seq_15_41829267_A-C_RPAP1	15	41829267	41829267	A	C	exonic	RPAP1	18	0.671556	0.851634	.	.	.	.
seq_12_132269646_G-A_SFSWAP	12	132269646	132269646	G	A	exonic	SFSWAP	12	0.677523	1.30024	.	.	.	.
seq_1983157_A-G_UTR3_NSD2_RGDB	4	1983157	1983157	A	G	UTR	NSD2	54	0.677548	1.16697	4	.	.	.
seq_16_28986603_A-G_SPNS1	16	28986603	28986603	A	G	exonic	SPNS1	4	0.677548	0.856923	.	.	.	.
seq_22_31536074_A-T_PLA2G3	22	31536074	31536074	A	T	exonic	PLA2G3	12	0.678067	0.897668	.	.	.	.
seq_4_147151636_T-A_REELD1	4	147151636	147151636	T	A	exonic	REELD1	53	0.681272	1.11147	.	.	.	.
seq_3_127294805_A-G_TPRA1	3	127294805	127294805	A	G	exonic	TPRA1	39	0.687469	0.499948	.	.	.	.
seq_13_100543639_C-T_CLYBL	13	100543639	100543639	C	T	exonic	CLYBL	12	0.687469	0.499948	.	.	.	.
seq_121489046_A-G_UTR3_ZNF474_RGDB	5	121489046	121489046	A	G	UTR	ZNF474	32	0.693726	0.870744	4	.	.	.
seq_6392311_G-A_ncRNA_exonic_LINC02656_RGDB	10	6392311	6392311	G	A	ncRNA	LINC02656	54	0.693726	1.14844	3a	.	.	.
seq_16_11781741_G-C_TXNDC11	16	11781741	11781741	G	C	exonic	TXNDC11	56	0.693726	0.870744	.	.	.	.
seq_16_31150559_G-C_PRSS36	16	31150559	31150559	G	C	exonic	PRSS36	39	0.700981	1.25023	.	.	.	.
seq_21822711_C-G_UTR5_MLLT10_RGDB	10	21822711	21822711	C	G	UTR	MLLT10	32	0.703248	1.13822	3a	.	.	MLLT10
seq_11_18740268_C-T_IGSF22	11	18740268	18740268	C	T	exonic	IGSF22	34	0.706362	1.09293	.	.	.	.
seq_57090751_G-T_ncRNA_exonic_APCDD1L-DT_RGDB	20	57090751	57090751	G	T	ncRNA	APCDD1L-DT	74	0.706362	0.914972	2b	.	.	.
seq_34809353_G-A_UTR3_IFNGR2_RGDB	21	34809353	34809353	G	A	UTR	IFNGR2	6	0.710939	0.812347	3a	.	.	.
seq_11_12246355_G-A_MICAL2	11	12246355	12246355	G	A	exonic	MICAL2	8	0.711932	1.12932	.	.	.	MICAL2
seq_22_39917960_A-T_ATF4	22	39917960	39917960	A	T	exonic	ATF4	35	0.711932	1.12932	.	.	.	.
seq_19_18557592_G-C_ELL	19	18557592	18557592	G	C	exonic	ELL	34	0.719963	0.823374	.	.	.	.
seq_4_5747063_G-A_EVC	4	5747063	5747063	G	A	exonic	EVC	5	0.72819	1.20023	.	Curry-Hall_syndrome|not_specified|Ellis-van_Creveld_Syndrome	Conflicting_interpretations_of_pathogenicity	.
seq_17_6716184_T-C_TEKT1	17	6716184	6716184	T	C	exonic	TEKT1	10	0.735732	1.18773	.	.	.	.
seq_1_154996385_T-G_DCST2	1	154996385	154996385	T	G	exonic	DCST2	26	0.749102	0.856979	.	.	.	.
seq_9_107533232_C-A_NIPSNAP3B	9	107533232	107533232	C	A	exonic	NIPSNAP3B	39	0.749102	1.16689	.	.	.	.
seq_3_139297737_C-T_NMNAT3	3	139297737	139297737	C	T	exonic	NMNAT3	2	0.753866	1.50017	.	.	.	.
seq_4_153897642_C-T_FHDC1	4	153897642	153897642	C	T	exonic	FHDC1	10-2	0.753866	0.666592	.	.	.	.
seq_4_515914_T-C_PIGG	4	515914	515914	T	C	exonic	PIGG	2	0.756825	1.08915	.	.	.	.
seq_14_24522938_A-C_CARMIL3	14	24522938	24522938	A	C	exonic	CARMIL3	47	0.756825	1.08915	.	.	.	CARMIL3
seq_1_153658297_G-A_NPR1	1	153658297	153658297	G	A	exonic	NPR1	26	0.760627	0.869399	.	.	.	NPR1
seq_41672624_C-G_UTR3_NUSAP1_RGDB	15	41672624	41672624	C	G	UTR	NUSAP1	18	0.760627	0.869399	3a	.	.	NUSAP1
seq_2_189861933_C-A_COL3A1	2	189861933	189861933	C	A	exonic	COL3A1	2	0.761664	1.08536	.	Ehlers-Danlos_syndrome,_type_4|not_specified|Cardiovascular_phenotype|not_provided	Benign/Likely_benign	COL3A1
seq_212738683_G-A_UTR5_ATF3_RGDB	1	212738683	212738683	G	A	UTR	ATF3	38	0.765823	0.874832	2b	.	.	ATF3
seq_186366425_A-G_UTR3_CCDC110_RGDB	4	186366425	186366425	A	G	UTR	CCDC110	32	0.765823	1.14308	4	.	.	.
seq_7_111368481_G-A_DOCK4	7	111368481	111368481	G	A	exonic	DOCK4	5	0.766224	1.08189	.	.	.	DOCK4
seq_14_77929028_T-C_AHSA1	14	77929028	77929028	T	C	exonic	AHSA1	75	0.768407	0.92571	.	.	.	.
seq_10_102247813_A-G_SEC31B	10	102247813	102247813	A	G	exonic	SEC31B	18	0.770694	1.13658	.	.	.	.
seq_1_200378442_T-C_ZNF281	1	200378442	200378442	T	C	exonic	ZNF281	74	0.77437	0.714203	.	.	.	ZNF281
seq_9_109691019_C-T_ZNF462	9	109691019	109691019	C	T	exonic	ZNF462	39	0.77437	0.714203	.	.	.	ZNF462
seq_13_25008873_G-C_PARP4	13	25008873	25008873	G	C	exonic	PARP4	25	0.776564	1.07432	.	.	.	PARP4
seq_18_23731897_A-G_PSMA8	18	23731897	23731897	A	G	exonic	PSMA8	12	0.778472	0.93193	.	.	.	.
seq_104171022_G-A_UTR3_NT5DC3_RGDB	12	104171022	104171022	G	A	UTR	NT5DC3	5	0.779587	1.12522	4	.	.	.
seq_44267655_A-G_UTR3_EXT2_RGDB	11	44267655	44267655	A	G	UTR	EXT2	18	0.782144	1.07049	3a	.	.	.
seq_21352676_G-T_UTR3_LZTR1_RGDB	22	21352676	21352676	G	T	UTR	LZTR1	34	0.790479	1.33349	4	.	.	.
seq_53581429_C-G_UTR3_ZNF740_RGDB	12	53581429	53581429	C	G	UTR	ZNF740	32	0.791175	0.899827	4	.	.	ZNF740
seq_100512002_C-T_UTR3_ADAMTS17_RGDB	15	100512002	100512002	C	T	UTR	ADAMTS17	72	0.793685	0.940907	3a	.	.	.
seq_1_21938584_T-C_RAP1GAP	1	21938584	21938584	T	C	exonic	RAP1GAP	42	0.794649	1.10735	.	.	.	.
seq_4_155467291_A-T_PLRG1	4	155467291	155467291	A	T	exonic	PLRG1	32	0.794649	0.903055	.	.	.	PLRG1
seq_141868320_C-G_UTR5_TFDP2_RGDB	3	141868320	141868320	C	G	UTR	TFDP2	2	0.797954	1.10365	4	.	.	.
seq_13369437_T-A_UTR3_RAB28_RGDB	4	13369437	13369437	T	A	UTR	RAB28	2	0.797954	1.10365	4	.	.	.
seq_17_7186877_C-G_SLC2A4	17	7186877	7186877	C	G	exonic	SLC2A4	10	0.801105	1.1002	.	.	.	.
seq_2_228388517_T-C_AGFG1	2	228388517	228388517	T	C	exonic	AGFG1	8	0.808598	1.05363	.	.	.	.
seq_7_91855043_A-C_KRIT1	7	91855043	91855043	A	C	exonic	KRIT1	55	0.823745	0.818081	.	Angiokeratoma_corporis_diffusum_with_arteriovenous_fistulas|Cerebral_cavernous_malformation|not_provided	Likely_benign	.
seq_3_9952627_G-A_IL17RE	3	9952627	9952627	G	A	exonic	IL17RE	12	0.828187	0.931667	.	.	.	.
seq_77929512_C-T_UTR3_GAB2_RGDB	11	77929512	77929512	C	T	UTR	GAB2	56	0.830134	0.933122	4	.	.	.
seq_39880249_G-A_UTR3_HAP1_RGDB	17	39880249	39880249	G	A	UTR	HAP1	34	0.840566	0.940969	4	.	.	.
seq_5_149460542_A-C_CSF1R	5	149460542	149460542	A	C	exonic	CSF1R	32	0.843636	0.94319	.	Hereditary_diffuse_leukoencephalopathy_with_spheroids	Likely_benign	CSF1R
seq_12_75706669_T-G_CAPS2	12	75706669	75706669	T	G	exonic	CAPS2	54	0.845106	1.05905	.	.	.	.
seq_17_35300369_G-T_LHX1	17	35300369	35300369	G	T	exonic	LHX1	48	0.850596	1.05477	4	.	.	.
seq_12_96184068_A-C_NTN4	12	96184068	96184068	A	C	exonic	NTN4	72	0.855465	0.87489	.	.	.	NTN4
seq_141445340_C-G_UTR5_ELMOD2_RGDB	4	141445340	141445340	C	G	UTR	ELMOD2	72	0.855538	1.05107	4	.	.	ELMOD2
seq_102393099_C-T_UTR3_PPP2R5C_RGDB	14	102393099	102393099	C	T	UTR	PPP2R5C	53	0.859977	0.882241	4	.	.	PPP2R5C
seq_3_186915414_G-A_RTP1	3	186915414	186915414	G	A	exonic	RTP1	54	0.864091	1.12514	.	.	.	.
seq_5762275_C-T_UTR5_TASOR2_RGDB	10	5762275	5762275	C	T	UTR	TASOR2	2	0.867861	0.894623	3a	.	.	.
seq_45006776_A-T_UTR3_TSC22D1_RGDB	13	45006776	45006776	A	T	UTR	TSC22D1	72	0.867861	1.11779	4	.	.	.
seq_13_78165565_A-G_SCEL	13	78165565	78165565	A	G	exonic	SCEL	10-2	0.867861	1.11779	.	.	.	.
seq_19_18180373_G-A_IL12RB1	19	18180373	18180373	G	A	exonic	IL12RB1	34	0.867861	1.11779	.	Immunodeficiency_30	Uncertain_significance	.
seq_23366927_C-T_UTR3_RBM23_RGDB	14	23366927	23366927	C	T	UTR	RBM23	5	0.872923	1.03918	4	.	.	.
seq_3_42735299_T-C_HHATL	3	42735299	42735299	T	C	exonic	HHATL	12	0.874547	0.904652	.	.	.	.
seq_7_141884928_A-G_MGAM2	7	141884928	141884928	A	G	exonic	MGAM2	76	0.874547	0.904652	.	.	.	.
seq_18_33738805_G-C_ELP2	18	33738805	33738805	G	C	exonic	ELP2	56	0.87753	0.908985	.	.	.	ELP2
seq_11349374_T-A_UTR5_SOCS1_RGDB	16	11349374	11349374	T	A	UTR	SOCS1	25	0.88031	1.09536	4	.	.	SOCS1
seq_17_73623750_C-T_RECQL5	17	73623750	73623750	C	T	exonic	RECQL5	12	0.882908	1.09103	.	.	.	RECQL5
seq_1_205896395_G-C_SLC26A9	1	205896395	205896395	G	C	exonic	SLC26A9	24	0.885343	1.08707	.	.	.	SLC26A9
seq_6141545_C-T_UTR5_ACSBG2_RGDB	19	6141545	6141545	C	T	UTR	ACSBG2	2	0.887633	0.922981	3a	.	.	ACSBG2
seq_27332182_C-T_UTR3_TENT5B_RGDB	1	27332182	27332182	C	T	UTR	TENT5B	49	0.88979	1.08011	4	.	.	TENT5B
seq_1_162482366_G-C_UHMK1	1	162482366	162482366	G	C	exonic	UHMK1	26	0.893756	0.930944	.	.	.	.
seq_8_38871509_G-A_ADAM9	8	38871509	38871509	G	A	exonic	ADAM9	18	0.898974	1.06683	.	not_specified	Conflicting_interpretations_of_pathogenicity	ADAM9
seq_205198240_T-C_UTR5_TMCC2_RGDB	1	205198240	205198240	T	C	UTR	TMCC2	42	0.904865	1.05898	3a	.	.	.
seq_7_7917092_T-C_UMAD1	7	7917092	7917092	T	C	exonic	UMAD1	55	0.904865	1.05898	.	.	.	.
seq_10_73475760_C-T_C10orf105	10	73475760	73475760	C	T	exonic	C10orf105	34	0.904865	0.944301	.	.	.	C10orf105
seq_6652519_T-C_UTR3_KLHL21_RGDB	1	6652519	6652519	T	C	UTR	KLHL21	48	0.908663	1.05421	4	.	.	.
seq_240323558_C-T_ncRNA_exonic_HDAC4-AS1_RGDB	2	240323558	240323558	C	T	ncRNA	HDAC4-AS1	56	0.909831	1.05279	4	.	.	.
seq_20_44692202_A-G_NCOA5	20	44692202	44692202	A	G	exonic	NCOA5	53	0.909831	0.94986	.	.	.	.
seq_11504858_C-G_UTR3_PRB1_RGDB	12	11504858	11504858	C	G	UTR	PRB1	56	0.910955	1.05144	3a	.	.	.
seq_68263604_C-T_UTR3_ESRP2_RGDB	16	68263604	68263604	C	T	UTR	ESRP2	1	0.915064	1.04666	4	.	.	.
seq_17_10295914_T-G_MYH8	17	10295914	10295914	T	G	exonic	MYH8	1	0.917796	1.04363	.	not_provided	Likely_benign	MYH8
seq_10_69644820_C-A_SIRT1	10	69644820	69644820	C	A	exonic	SIRT1	18	0.919478	1.04181	.	.	.	SIRT1
seq_3_63985157_C-A_ATXN7	3	63985157	63985157	C	A	exonic	ATXN7	34	0.922551	0.962828	.	.	.	.
seq_9_138594163_G-C_KCNT1	9	138594163	138594163	G	C	exonic	KCNT1	50	0.926562	0.966533	.	Seizures|Early_infantile_epileptic_encephalopathy_14|Epilepsy,_nocturnal_frontal_lobe,_5|not_specified|not_provided	Benign/Likely_benign	.
seq_14_91044536_G-T_TTC7B	14	91044536	91044536	G	T	exonic	TTC7B	5	0.928347	0.96812	.	.	.	TTC7B
seq_1_202700068_C-T_KDM5B	1	202700068	202700068	C	T	exonic	KDM5B	10	0.928913	1.0324	.	not_provided	not_provided	.
seq_7_158486018_C-T_NCAPG2	7	158486018	158486018	C	T	exonic	NCAPG2	28	0.942897	0.979666	.	.	.	.
seq_1_3415357_C-T_MEGF6	1	3415357	3415357	C	T	exonic	MEGF6	32	1	1	3a	.	.	MEGF6
seq_1_11983352_C-T_KIAA2013	1	11983352	11983352	C	T	exonic	KIAA2013	38	1	0.944363	.	.	.	.
seq_1_17396608_C-T_PADI2	1	17396608	17396608	C	T	exonic	PADI2	28	1	0.74996	.	.	.	.
seq_23954442_C-T_UTR5_MDS2_RGDB	1	23954442	23954442	C	T	UTR	MDS2	5	1	1	4	.	.	.
seq_1_29475308_G-A_SRSF4	1	29475308	29475308	G	A	exonic	SRSF4	10-2	1	1	.	.	.	SRSF4
seq_31205678_C-G_UTR3_LAPTM5_RGDB	1	31205678	31205678	C	G	UTR	LAPTM5	38	1	1	2b	.	.	.
seq_1_109486541_T-G_CLCC1	1	109486541	109486541	T	G	exonic	CLCC1	12	1	1	.	.	.	.
seq_1_155744910_G-T_GON4L	1	155744910	155744910	G	T	exonic	GON4L	26	1	0	.	.	.	GON4L
seq_161337475_G-A_UTR3_SDHC_RGDB	1	161337475	161337475	G	A	UTR	SDHC	26	1	1.02229	3a	.	.	.
seq_168049052_T-C_UTR3_GPR161_RGDB	1	168049052	168049052	T	C	UTR	GPR161	74	1	0.976677	3a	.	.	.
seq_1_179783203_A-T_FAM163A	1	179783203	179783203	A	T	exonic	FAM163A	55	1	1	.	.	.	FAM163A
seq_204002321_G-A_ncRNA_exonic_LINC00303_RGDB	1	204002321	204002321	G	A	ncRNA	LINC00303	42	1	0.923042	2b	.	.	.
seq_1_207697184_C-T_CR1	1	207697184	207697184	C	T	exonic	CR1	42	1	0	.	.	.	CR1
seq_1_210010488_C-T_UTP25	1	210010488	210010488	C	T	exonic	UTP25	2	1	1	.	.	.	.
seq_1_222705379_G-A_HHIPL2	1	222705379	222705379	G	A	exonic	HHIPL2	42	1	1	.	.	.	.
seq_1_228602563_G-C_TRIM17	1	228602563	228602563	G	C	exonic	TRIM17	38	1	1	.	.	.	.
seq_2_42990263_C-T_OXER1	2	42990263	42990263	C	T	exonic	OXER1	25	1	Inf	.	.	.	.
seq_2_44065739_C-G_ABCG5	2	44065739	44065739	C	G	exonic	ABCG5	33	1	1.03854	.	Sitosterolemia|not_provided	Uncertain_significance	.
seq_2_95941702_G-A_PROM2	2	95941702	95941702	G	A	exonic	PROM2	10	1	0.937415	.	.	.	PROM2
seq_135209725_C-T_UTR3_MGAT5_RGDB	2	135209725	135209725	C	T	UTR	MGAT5	6	1	1	2b	.	.	.
seq_114046538_A-G_UTR3_ZBTB20_RGDB	3	114046538	114046538	A	G	UTR	ZBTB20	2	1	1.3334	3a	.	.	ZBTB20
seq_3_148896396_C-G_CP	3	148896396	148896396	C	G	exonic	CP	2	1	0.923042	.	Deficiency_of_ferroxidase|not_specified|not_provided	Uncertain_significance	.
seq_3_148917570_G-A_CP	3	148917570	148917570	G	A	exonic	CP	56	1	1.04008	.	Deficiency_of_ferroxidase|not_specified	Conflicting_interpretations_of_pathogenicity	.
seq_3_169496843_C-G_MYNN	3	169496843	169496843	C	G	exonic	MYNN	2	1	0	.	.	.	.
seq_4_1348920_G-A_UVSSA	4	1348920	1348920	G	A	exonic	UVSSA	54	1	1.0134	.	.	.	.
seq_5_39388465_A-T_DAB2	5	39388465	39388465	A	T	exonic	DAB2	12	1	Inf	.	.	.	.
seq_6_43182878_G-A_CUL9	6	43182878	43182878	G	A	exonic	CUL9	12	1	1	.	.	.	CUL9
seq_6_53365127_C-T_GCLC	6	53365127	53365127	C	T	exonic	GCLC	12	1	2.00008	.	.	.	.
seq_6_74072466_G-A_KHDC3L	6	74072466	74072466	G	A	exonic	KHDC3L	39	1	1	.	.	.	.
seq_7_100551625_A-T_MUC3A	7	100551625	100551625	A	T	exonic	MUC3A	26	1	1	.	.	.	MUC3A
seq_7_117876122_G-A_ANKRD7	7	117876122	117876122	G	A	exonic	ANKRD7	39	1	1	.	.	.	.
seq_140396531_G-T_ncRNA_exonic_NDUFB2-AS1_RGDB	7	140396531	140396531	G	T	ncRNA	NDUFB2-AS1	25	1	1.04008	4	.	.	.
seq_9_126783426_C-A_LHX2	9	126783426	126783426	C	A	exonic	LHX2	34	1	1.02135	.	.	.	.
seq_127120041_A-G_ncRNA_exonic_LOC100129034_RGDB	9	127120041	127120041	A	G	ncRNA	LOC100129034	39	1	1	4	.	.	.
seq_11499458_A-T_UTR3_USP6NL_RGDB	10	11499458	11499458	A	T	UTR	USP6NL	39	1	1	4	.	.	USP6NL
seq_10_24889799_G-C_ARHGAP21	10	24889799	24889799	G	C	exonic	ARHGAP21	32	1	0.666635	.	.	.	.
seq_10_61833684_C-T_ANK3	10	61833684	61833684	C	T	exonic	ANK3	32	1	1.03711	.	not_specified|not_provided	Likely_benign	ANK3
seq_10_64927837_C-T_JMJD1C	10	64927837	64927837	C	T	exonic	JMJD1C	18	1	1	.	Early_myoclonic_encephalopathy	Likely_benign	JMJD1C
seq_10_97983635_C-A_BLNK	10	97983635	97983635	C	A	exonic	BLNK	5	1	1.05008	.	Agammaglobulinemia_4,_autosomal_recessive|not_specified|not_provided	Benign/Likely_benign	.
seq_125780039_C-T_UTR3_CHST15_RGDB	10	125780039	125780039	C	T	UTR	CHST15	51	1	0.961466	2b	.	.	.
seq_11_46727333_G-A_ZNF408	11	46727333	46727333	G	A	exonic	ZNF408	18	1	0	.	.	.	.
seq_47291701_G-A_UTR5_MADD_RGDB	11	47291701	47291701	G	A	UTR	MADD	18	1	0.499981	4	.	.	MADD
seq_11_67262936_G-A_PITPNM1	11	67262936	67262936	G	A	exonic	PITPNM1	72	1	0	.	.	.	PITPNM1
seq_11_118898370_T-A_SLC37A4	11	118898370	118898370	T	A	exonic	SLC37A4	34	1	0.9791	.	Glucose-6-phosphate_transport_defect|not_specified|not_provided	Benign/Likely_benign	SLC37A4
seq_11_124740144_G-A_ROBO3	11	124740144	124740144	G	A	exonic	ROBO3	56	1	1.01569	.	Gaze_palsy,_familial_horizontal,_with_progressive_scoliosis	Uncertain_significance	ROBO3
seq_11_134073605_C-G_NCAPD3	11	134073605	134073605	C	G	exonic	NCAPD3	51	1	0.972154	.	.	.	NCAPD3
seq_12_6345421_A-G_CD9	12	6345421	6345421	A	G	exonic	CD9	56	1	0	.	.	.	.
seq_14927966_G-C_UTR3_H2AFJ_RGDB	12	14927966	14927966	G	C	UTR	H2AFJ	56	1	0.984782	4	.	.	.
seq_12_21695522_T-G_GYS2	12	21695522	21695522	T	G	exonic	GYS2	32	1	0.944363	.	Hypoglycemia_with_deficiency_of_glycogen_synthetase_in_the_liver	Uncertain_significance	.
seq_12_40878758_A-T_MUC19	12	40878758	40878758	A	T	exonic	MUC19	18	1	1	.	.	.	.
seq_12_49743397_G-A_DNAJC22	12	49743397	49743397	G	A	exonic	DNAJC22	12	1	1.20007	.	.	.	.
seq_12_51072605_T-C_DIP2B	12	51072605	51072605	T	C	exonic	DIP2B	75	1	0.923042	.	not_provided	Likely_benign	DIP2B
seq_118501958_G-A_UTR3_VSIG10_RGDB	12	118501958	118501958	G	A	UTR	VSIG10	10	1	0	4	.	.	.
seq_12_133779815_C-T_ZNF268	12	133779815	133779815	C	T	exonic	ZNF268	55	1	1.07153	.	.	.	ZNF268
seq_13_66878874_G-T_PCDH9	13	66878874	66878874	G	T	exonic	PCDH9	72	1	0.952304	.	.	.	PCDH9
seq_14_105643046_C-T_NUDT14	14	105643046	105643046	C	T	exonic	NUDT14	1	1	1.01968	.	.	.	.
seq_106394384_C-T_ncRNA_exonic_FAM30A_RGDB	14	106394384	106394384	C	T	ncRNA	FAM30A	10	1	1	4	.	.	.
seq_49255923_G-T_UTR5_SHC4_RGDB	15	49255923	49255923	G	T	UTR	SHC4	26	1	0.982076	3a	.	.	SHC4
seq_15_59799516_C-T_FAM81A	15	59799516	59799516	C	T	exonic	FAM81A	46	1	0.74996	.	.	.	.
seq_15_64200766_C-T_DAPK2	15	64200766	64200766	C	T	exonic	DAPK2	46	1	0.74996	.	.	.	.
seq_15_72037481_G-C_THSD4	15	72037481	72037481	G	C	exonic	THSD4	5	1	2.00008	.	.	.	THSD4
seq_16_72991395_C-G_ZFHX3	16	72991395	72991395	C	G	exonic	ZFHX3	39	1	1	.	.	.	ZFHX3
seq_83841640_G-A_UTR5_HSBP1_RGDB	16	83841640	83841640	G	A	UTR	HSBP1	46	1	0.956447	4	.	.	.
seq_88602055_C-T_UTR3_ZFPM1_RGDB	16	88602055	88602055	C	T	UTR	ZFPM1	38	1	Inf	4	.	.	ZFPM1
seq_2415165_A-C_UTR5_METTL16_RGDB	17	2415165	2415165	A	C	UTR	METTL16	50	1	1.06676	4	.	.	METTL16
seq_17_30980871_T-A_MYO1D	17	30980871	30980871	T	A	exonic	MYO1D	30	1	1.07153	.	.	.	.
seq_18_61225591_C-T_SERPINB12	18	61225591	61225591	C	T	exonic	SERPINB12	1	1	0.961466	.	.	.	SERPINB12
seq_19_18322702_G-A_PDE4C	19	18322702	18322702	G	A	exonic	PDE4C	3	1	0.799955	.	.	.	PDE4C
seq_45165455_T-C_UTR3_PVR_RGDB	19	45165455	45165455	T	C	UTR	PVR	1	1	0.499981	3a	.	.	.
seq_19_50091763_G-A_PRRG2	19	50091763	50091763	G	A	exonic	PRRG2	25	1	1	.	.	.	.
seq_50168765_C-T_UTR5_BCL2L12_RGDB	19	50168765	50168765	C	T	UTR	BCL2L12	25	1	1	4	.	.	.
seq_19_56459302_A-C_NLRP8	19	56459302	56459302	A	C	exonic	NLRP8	12	1	0.979933	.	.	.	.
seq_48251982_G-A_UTR3_B4GALT5_RGDB	20	48251982	48251982	G	A	UTR	B4GALT5	53	1	2.00008	2b	.	.	.
seq_62563294_G-A_UTR3_DNAJC5_RGDB	20	62563294	62563294	G	A	UTR	DNAJC5	38	1	0.899946	4	.	.	.
seq_22_22042377_C-A_PPIL2	22	22042377	22042377	C	A	exonic	PPIL2	39	1	1.01894	.	.	.	.
seq_1_32842037_G-A_BSDC1	1	32842037	32842037	G	A	exonic	BSDC1	6	.	.	.	.	.	BSDC1
seq_1_33945143_G-A_ZSCAN20	1	33945143	33945143	G	A	exonic	ZSCAN20	5	.	.	.	.	.	ZSCAN20
seq_38510322_A-G_UTR3_POU3F1_RGDB	1	38510322	38510322	A	G	UTR	POU3F1	29	.	.	4	.	.	.
seq_1_114510534_C-T_HIPK1	1	114510534	114510534	C	T	exonic	HIPK1	5	.	.	.	.	.	.
seq_1_114524170_G-A_OLFML3	1	114524170	114524170	G	A	exonic	OLFML3	26	.	.	.	.	.	OLFML3
seq_1_120465297_A-G_NOTCH2	1	120465297	120465297	A	G	exonic	NOTCH2	26	.	.	.	.	.	NOTCH2
seq_1_151509694_C-T_CGN	1	151509694	151509694	C	T	exonic	CGN	26	.	.	.	.	.	CGN
seq_1_157805813_C-T_CD5L	1	157805813	157805813	C	T	exonic	CD5L	26	.	.	.	.	.	.
seq_1_168510195_C-T_XCL2	1	168510195	168510195	C	T	exonic	XCL2	24	.	.	.	.	.	.
seq_1_177133804_T-A_ASTN1	1	177133804	177133804	T	A	exonic	ASTN1	41	.	.	.	.	.	.
seq_1_179851918_C-G_TOR1AIP1	1	179851918	179851918	C	G	exonic	TOR1AIP1	5	.	.	.	Muscular_dystrophy,_limb-girdle,_type_2y	Uncertain_significance	.
seq_1_209785495_T-C_CAMK1G	1	209785495	209785495	T	C	exonic	CAMK1G	10-2	.	.	.	.	.	.
seq_1_210329108_G-C_SYT14	1	210329108	210329108	G	C	exonic	SYT14	10	.	.	2b	.	.	.
seq_1_210415512_C-T_SERTAD4	1	210415512	210415512	C	T	exonic	SERTAD4	42	.	.	.	.	.	.
seq_1_236189409_C-T_NID1	1	236189409	236189409	C	T	exonic	NID1	54	.	.	.	.	.	.
seq_2_43927536_G-A_PLEKHH2	2	43927536	43927536	G	A	exonic	PLEKHH2	75	.	.	.	.	.	PLEKHH2
seq_2_48026979_A-C_MSH6	2	48026979	48026979	A	C	exonic	MSH6	75	.	.	.	Hereditary_nonpolyposis_colon_cancer|Hereditary_cancer-predisposing_syndrome|Lynch_syndrome|not_specified	Uncertain_significance	MSH6
seq_2_50733744_C-T_NRXN1	2	50733744	50733744	C	T	exonic	NRXN1	25	.	.	3a	.	.	NRXN1
seq_61764773_G-A_UTR5_XPO1_RGDB	2	61764773	61764773	G	A	UTR	XPO1	75	.	.	2b	.	.	XPO1
seq_2_113181883_T-C_RGPD5	2	113181883	113181883	T	C	exonic	RGPD5;RGPD8	2	.	.	.	.	.	.
seq_2_135988195_C-G_ZRANB3	2	135988195	135988195	C	G	exonic	ZRANB3	72	.	.	.	.	.	.
seq_2_137852561_C-A_THSD7B	2	137852561	137852561	C	A	exonic	THSD7B	4	.	.	.	.	.	THSD7B
seq_2_187611891_A-G_FAM171B	2	187611891	187611891	A	G	exonic	FAM171B	1	.	.	.	.	.	.
seq_2_189839265_A-T_COL3A1	2	189839265	189839265	A	T	exonic	COL3A1	2	.	.	.	.	.	COL3A1
seq_3_113377207_T-C_USF3	3	113377207	113377207	T	C	exonic	USF3	2	.	.	.	.	.	.
seq_3_150931933_T-C_P2RY14	3	150931933	150931933	T	C	exonic	P2RY14	12	.	.	.	.	.	.
seq_184475432_G-C_ncRNA_exonic_LINC02069_RGDB	3	184475432	184475432	G	C	ncRNA	LINC02069	18	.	.	4	.	.	.
seq_4_2958493_C-T_NOP14	4	2958493	2958493	C	T	exonic	NOP14	2	.	.	.	.	.	NOP14
seq_6695618_C-T_UTR5_S100P_RGDB	4	6695618	6695618	C	T	UTR	S100P	2	.	.	4	.	.	.
seq_4_48114346_A-C_TXK	4	48114346	48114346	A	C	exonic	TXK	12	.	.	.	.	.	.
seq_4_56233844_T-G_SRD5A3	4	56233844	56233844	T	G	exonic	SRD5A3	2	.	.	.	.	.	SRD5A3
seq_4_84382163_A-G_MRPS18C	4	84382163	84382163	A	G	exonic	MRPS18C	10	.	.	.	.	.	.
seq_4_100003263_A-G_ADH5	4	100003263	100003263	A	G	exonic	ADH5	76	.	.	4	.	.	.
seq_4_107249383_A-G_AIMP1	4	107249383	107249383	A	G	exonic	AIMP1	10	.	.	.	.	.	.
seq_4_126355453_A-G_FAT4	4	126355453	126355453	A	G	exonic	FAT4	10	.	.	.	.	.	FAT4
seq_4_152583785_G-T_FAM160A1	4	152583785	152583785	G	T	exonic	FAM160A1	53	.	.	.	.	.	.
seq_4_160273927_C-T_RAPGEF2	4	160273927	160273927	C	T	exonic	RAPGEF2	46	.	.	.	.	.	RAPGEF2
seq_14871571_G-A_UTR5_ANKH_RGDB	5	14871571	14871571	G	A	UTR	ANKH	53	.	.	2b	.	.	.
seq_5_74325211_T-C_GCNT4	5	74325211	74325211	T	C	exonic	GCNT4	32	.	.	.	.	.	.
seq_5_90459670_C-T_ADGRV1	5	90459670	90459670	C	T	exonic	ADGRV1	32	.	.	.	.	.	ADGRV1
seq_5_140263268_G-A_PCDHA13	5	140263268	140263268	G	A	exonic	PCDHA13	2	.	.	.	.	.	PCDHA13
seq_5_140719478_T-C_PCDHGA2	5	140719478	140719478	T	C	exonic	PCDHGA2	55	.	.	.	.	.	PCDHGA2
seq_5_140732223_C-G_PCDHGB1	5	140732223	140732223	C	G	exonic	PCDHGB1	12	.	.	.	.	.	PCDHGB1
seq_5_153085617_A-G_GRIA1	5	153085617	153085617	A	G	exonic	GRIA1	26	.	.	.	.	.	GRIA1
seq_5_154311021_G-A_GEMIN5	5	154311021	154311021	G	A	exonic	GEMIN5	2	.	.	.	.	.	.
seq_5_174953729_G-A_SFXN1	5	174953729	174953729	G	A	exonic	SFXN1	12	.	.	.	.	.	.
seq_6_1314045_G-A_FOXQ1	6	1314045	1314045	G	A	exonic	FOXQ1	2	.	.	.	.	.	.
seq_6_41162173_G-T_TREML2	6	41162173	41162173	G	T	exonic	TREML2	2	.	.	.	.	.	.
seq_6_43316099_T-C_ZNF318	6	43316099	43316099	T	C	exonic	ZNF318	2	.	.	.	.	.	ZNF318
seq_6_47580252_A-G_CD2AP	6	47580252	47580252	A	G	exonic	CD2AP	24	.	.	.	.	.	CD2AP
seq_6_96034623_T-C_MANEA	6	96034623	96034623	T	C	exonic	MANEA	42	.	.	.	.	.	MANEA
seq_6_132022001_A-C_OR2A4	6	132022001	132022001	A	C	exonic	OR2A4	6	.	.	.	.	.	.
seq_6_136904865_G-A_MAP3K5	6	136904865	136904865	G	A	exonic	MAP3K5	3	.	.	.	.	.	.
seq_6_143074637_G-T_HIVEP2	6	143074637	143074637	G	T	exonic	HIVEP2	38	.	.	.	.	.	HIVEP2
seq_6_160221353_C-G_PNLDC1	6	160221353	160221353	C	G	exonic	PNLDC1	3	.	.	.	.	.	.
seq_6_166721455_C-G_PRR18	6	166721455	166721455	C	G	exonic	PRR18	10	.	.	.	.	.	.
seq_7_2566821_G-C_LFNG	7	2566821	2566821	G	C	exonic	LFNG	54	.	.	.	.	.	LFNG
seq_7_5340236_A-G_SLC29A4	7	5340236	5340236	A	G	exonic	SLC29A4	6	.	.	.	.	.	.
seq_7_6474524_T-G_DAGLB	7	6474524	6474524	T	G	exonic	DAGLB	55	.	.	.	.	.	.
seq_7_15425165_A-G_AGMO	7	15425165	15425165	A	G	exonic	AGMO	63	.	.	.	.	.	.
seq_7_44266144_G-A_CAMK2B	7	44266144	44266144	G	A	exonic	CAMK2B	10	.	.	.	.	.	CAMK2B
seq_7_72413057_G-A_POM121	7	72413057	72413057	G	A	exonic	POM121	55	.	.	.	.	.	.
seq_73149730_G-A_ncRNA_exonic_ABHD11-AS1_RGDB	7	73149730	73149730	G	A	ncRNA	ABHD11-AS1	55	.	.	4	.	.	.
seq_7_86416048_G-A_GRM3	7	86416048	86416048	G	A	exonic	GRM3	10	.	.	.	.	.	GRM3
seq_7_92098749_T-C_ERVW-1	7	92098749	92098749	T	C	exonic	ERVW-1	55	.	.	.	.	.	.
seq_7_122338189_G-A_RNF133	7	122338189	122338189	G	A	exonic	RNF133	72	.	.	.	.	.	RNF133
seq_8_17924803_C-G_ASAH1	8	17924803	17924803	C	G	exonic	ASAH1	31	.	.	.	.	.	.
seq_8_39068671_A-G_ADAM32	8	39068671	39068671	A	G	exonic	ADAM32	39	.	.	.	.	.	ADAM32
seq_8_122629407_C-T_HAS2	8	122629407	122629407	C	T	exonic	HAS2	19	.	.	.	.	.	.
seq_8_124797351_C-A_FAM91A1	8	124797351	124797351	C	A	exonic	FAM91A1	19	.	.	.	.	.	.
seq_8_145009000_G-A_PLEC	8	145009000	145009000	G	A	exonic	PLEC	18	.	.	.	Epidermolysis_bullosa_simplex,_Ogna_type|Epidermolysis_bullosa_simplex_with_pyloric_atresia|Epidermolysa_bullosa_simplex_and_limb_girdle_muscular_dystrophy|Limb-girdle_muscular_dystrophy,_type_2Q|Epidermolysis_bullosa_simplex_with_nail_dystrophy|not_provided	Uncertain_significance	PLEC
seq_9_13186292_G-C_MPDZ	9	13186292	13186292	G	C	exonic	MPDZ	10	.	.	.	.	.	MPDZ
seq_9_111909459_G-A_FRRS1L	9	111909459	111909459	G	A	exonic	FRRS1L	76	.	.	.	.	.	.
seq_9_126125147_C-T_CRB2	9	126125147	126125147	C	T	exonic	CRB2	34	.	.	.	.	.	.
seq_9_131465203_G-C_PKN3	9	131465203	131465203	G	C	exonic	PKN3	34	.	.	.	.	.	PKN3
seq_9_135601272_G-A_AK8	9	135601272	135601272	G	A	exonic	AK8	2	.	.	.	.	.	.
seq_10_5789941_G-C_TASOR2	10	5789941	5789941	G	C	exonic	TASOR2	2	.	.	3a	.	.	.
seq_10_27009199_A-G_PDSS1	10	27009199	27009199	A	G	exonic	PDSS1	18	.	.	.	.	.	.
seq_10_70949163_A-G_SUPV3L1	10	70949163	70949163	A	G	exonic	SUPV3L1	25	.	.	.	.	.	SUPV3L1
seq_10_81317113_T-C_SFTPA2	10	81317113	81317113	T	C	exonic	SFTPA2	75	.	.	.	.	.	.
seq_10_98744107_C-T_LCOR	10	98744107	98744107	C	T	exonic	LCOR	6	.	.	.	.	.	LCOR
seq_10_100013493_C-T_LOXL4	10	100013493	100013493	C	T	exonic	LOXL4	5	.	.	.	.	.	.
seq_10_102744522_C-T_SEMA4G	10	102744522	102744522	C	T	exonic	SEMA4G	5	.	.	.	.	.	SEMA4G
seq_10_104139317_G-A_GBF1	10	104139317	104139317	G	A	exonic	GBF1	5	.	.	.	.	.	GBF1
seq_11_1271225_C-T_MUC5B	11	1271225	1271225	C	T	exonic	MUC5B	10-2	.	.	.	.	.	MUC5B
seq_11_5602374_G-A_OR52B6	11	5602374	5602374	G	A	exonic	OR52B6	2	.	.	.	.	.	.
seq_31833788_G-A_UTR5_PAX6_RGDB	11	31833788	31833788	G	A	UTR	PAX6	25	.	.	2a	.	.	PAX6
seq_11_34112127_G-T_CAPRIN1	11	34112127	34112127	G	T	exonic	CAPRIN1	18	.	.	.	.	.	.
seq_11_47357469_C-T_MYBPC3	11	47357469	47357469	C	T	exonic	MYBPC3	18	.	.	.	.	.	MYBPC3
seq_11_47611791_T-C_C1QTNF4	11	47611791	47611791	T	C	exonic	C1QTNF4	18	.	.	.	.	.	.
seq_11_58190541_G-A_OR5B2	11	58190541	58190541	G	A	exonic	OR5B2	76	.	.	.	.	.	.
seq_11_117099048_C-T_PCSK7	11	117099048	117099048	C	T	exonic	PCSK7	56	.	.	.	.	.	.
seq_11_117117622_A-T_RNF214	11	117117622	117117622	A	T	exonic	RNF214	56	.	.	.	.	.	.
seq_12_40869403_T-C_MUC19	12	40869403	40869403	T	C	exonic	MUC19	18	.	.	.	.	.	.
seq_12_52306909_C-T_ACVRL1	12	52306909	52306909	C	T	exonic	ACVRL1	18	.	.	.	Haemorrhagic_telangiectasia_2	Likely_benign	ACVRL1
seq_52446362_C-T_UTR5_NR4A1_RGDB	12	52446362	52446362	C	T	UTR	NR4A1	32	.	.	2b	.	.	.
seq_12_53453208_C-T_TNS2	12	53453208	53453208	C	T	exonic	TNS2	32	.	.	.	.	.	TNS2
seq_12_56537612_A-C_ESYT1	12	56537612	56537612	A	C	exonic	ESYT1	13	.	.	.	.	.	.
seq_12_95877054_G-A_METAP2	12	95877054	95877054	G	A	exonic	METAP2	57	.	.	.	.	.	.
seq_12_101680166_A-T_UTP20	12	101680166	101680166	A	T	exonic	UTP20	39	.	.	.	.	.	UTP20
seq_12_109331080_G-A_SVOP	12	109331080	109331080	G	A	exonic	SVOP	10	.	.	.	.	.	.
seq_12_132404040_A-C_ULK1	12	132404040	132404040	A	C	exonic	ULK1	2	.	.	.	.	.	.
seq_13_23777975_G-A_SGCG	13	23777975	23777975	G	A	exonic	SGCG	2	.	.	.	not_provided	Uncertain_significance	.
seq_31003426_C-A_UTR3_UBE2L5_RGDB	13	31003426	31003426	C	A	UTR	UBE2L5	75	.	.	2b	.	.	.
seq_13_38160284_G-A_POSTN	13	38160284	38160284	G	A	exonic	POSTN	25	.	.	.	.	.	.
seq_13_101910877_T-C_NALCN	13	101910877	101910877	T	C	exonic	NALCN	55	.	.	.	.	.	NALCN
seq_15_49040744_T-C_CEP152	15	49040744	49040744	T	C	exonic	CEP152	10-2	.	.	.	.	.	.
seq_15_62994323_A-T_TLN2	15	62994323	62994323	A	T	exonic	TLN2	10	.	.	4	.	.	TLN2
seq_15_89182658_C-T_ISG20	15	89182658	89182658	C	T	exonic	ISG20	1	.	.	.	.	.	.
seq_16_2069930_G-A_NPW	16	2069930	2069930	G	A	exonic	NPW	10-2	.	.	.	.	.	.
seq_16_2230046_G-C_CASKIN1	16	2230046	2230046	G	C	exonic	CASKIN1	10-2	.	.	.	.	.	.
seq_16_2230681_G-C_CASKIN1	16	2230681	2230681	G	C	exonic	CASKIN1	10-2	.	.	.	.	.	.
seq_16_2231154_G-A_CASKIN1	16	2231154	2231154	G	A	exonic	CASKIN1	10-2	.	.	.	.	.	.
seq_16_4933509_C-G_PPL	16	4933509	4933509	C	G	exonic	PPL	72	.	.	.	.	.	.
seq_16_11369788_C-T_PRM2	16	11369788	11369788	C	T	exonic;splicing	PRM2;PRM2	26	.	.	.	.	.	.
seq_16_22260123_A-G_EEF2K	16	22260123	22260123	A	G	exonic	EEF2K	4	.	.	.	.	.	EEF2K
seq_16_28913388_G-A_ATP2A1	16	28913388	28913388	G	A	exonic	ATP2A1	4	.	.	.	.	.	.
seq_16_29675404_C-G_SPN	16	29675404	29675404	C	G	exonic	SPN	39	.	.	.	.	.	.
seq_16_88598530_C-T_ZFPM1	16	88598530	88598530	C	T	exonic	ZFPM1	38	.	.	4	.	.	ZFPM1
seq_17_4047213_T-C_CYB5D2	17	4047213	4047213	T	C	exonic	CYB5D2	75	.	.	.	.	.	CYB5D2
seq_17_4086829_C-T_ANKFY1	17	4086829	4086829	C	T	exonic	ANKFY1	12	.	.	.	.	.	ANKFY1
seq_17_40822108_C-T_PLEKHH3	17	40822108	40822108	C	T	exonic	PLEKHH3	42	.	.	.	.	.	.
seq_17_40948045_G-A_WNK4	17	40948045	40948045	G	A	exonic	WNK4	32	.	.	.	.	.	.
seq_17_41228587_T-G_BRCA1	17	41228587	41228587	T	G	exonic	BRCA1	34	.	.	.	Hereditary_breast_and_ovarian_cancer_syndrome|Hereditary_cancer-predisposing_syndrome|Breast-ovarian_cancer,_familial_1|not_specified	Benign	BRCA1
seq_17_42745116_C-G_MEIOC	17	42745116	42745116	C	G	exonic	MEIOC	42	.	.	.	.	.	.
seq_17_42825791_G-A_DBF4B	17	42825791	42825791	G	A	exonic	DBF4B	34	.	.	.	.	.	.
seq_17_48757186_C-T_ABCC3	17	48757186	48757186	C	T	exonic	ABCC3	47	.	.	.	.	.	.
seq_17_73599016_C-T_MYO15B	17	73599016	73599016	C	T	exonic	MYO15B	53	.	.	.	.	.	.
seq_17_73887898_C-T_TRIM65	17	73887898	73887898	C	T	exonic	TRIM65	39	.	.	.	.	.	TRIM65
seq_17_76117722_A-G_TMC6	17	76117722	76117722	A	G	exonic	TMC6	5	.	.	.	.	.	.
seq_17_79214951_T-C_NDUFAF8	17	79214951	79214951	T	C	exonic	NDUFAF8	39	.	.	.	.	.	.
seq_18_29054245_G-A_DSG3	18	29054245	29054245	G	A	exonic	DSG3	12	.	.	.	.	.	.
seq_18_43450609_C-T_EPG5	18	43450609	43450609	C	T	exonic	EPG5	3	.	.	.	.	.	EPG5
seq_18_65180092_T-C_DSEL	18	65180092	65180092	T	C	exonic	DSEL	1	.	.	.	.	.	DSEL
seq_19_19338326_A-T_NCAN	19	19338326	19338326	A	T	exonic	NCAN	1	.	.	.	.	.	NCAN
seq_19_39395899_G-A_NFKBIB	19	39395899	39395899	G	A	exonic	NFKBIB	3	.	.	.	.	.	.
seq_19_40542261_C-T_ZNF780B	19	40542261	40542261	C	T	exonic	ZNF780B	3	.	.	.	.	.	.
seq_19_57802694_A-G_ZNF460	19	57802694	57802694	A	G	exonic	ZNF460	39	.	.	.	.	.	.
seq_58266775_C-G_UTR3_ZNF776_RGDB	19	58266775	58266775	C	G	UTR	ZNF776	41	.	.	4	.	.	ZNF776
seq_20_24939637_G-A_CST7	20	24939637	24939637	G	A	exonic	CST7	47	.	.	.	.	.	.
seq_20_35689623_C-T_RBL1	20	35689623	35689623	C	T	exonic	RBL1	34	.	.	.	.	.	RBL1
seq_20_40085915_C-T_CHD6	20	40085915	40085915	C	T	exonic	CHD6	34	.	.	.	.	.	CHD6
seq_44782095_G-A_ncRNA_exonic_LINC01679_RGDB	21	44782095	44782095	G	A	ncRNA	LINC01679	46	.	.	4	.	.	.
seq_47965968_C-T_UTR3_DIP2A_RGDB	21	47965968	47965968	C	T	UTR	DIP2A	75	.	.	2b	.	.	DIP2A
seq_41842712_C-T_UTR5_TOB2_RGDB	22	41842712	41842712	C	T	UTR	TOB2	18	.	.	4	.	.	.
seq_1532941_T-C_ncRNA_exonic_ASMTL-AS1_RGDB	X	1532941	1532941	T	C	ncRNA	ASMTL-AS1	72	.	.	2b	.	.	.
seq_5_112174677_T-C_APC		112174677	112174677	T	C	exonic	APC	3	.	.	.	.	Conflicting interpretations of pathogenicity	APC
